# Supplementary material for: Trend-Conditioned Residual Learning for Early Fault Warning in Nonstationary Multi-Sensor Oil Monitoring
Source: Sensors (Basel). 2026 Jun 13;26(12):3779. doi: 10.3390/s26123779 (PMC13307168; doi:10.3390/s26123779)
Supplement: Supplementary file 1 [file sensors-26-03779-s001.zip]

Archive with 1 entries (1 files):
- sensors-4329394-supplementary.pdf
